# Supplementary material for: MT-ConBiFormer-GPT: multi-target molecular generation for low-data drug discovery via a contrastive BiFormer-GPT architecture and curriculum learning with cross-domain generalization
Source: Brief Bioinform. 2026 May 11;27(3):bbag079. doi: 10.1093/bib/bbag079 (PMC13160422; doi:10.1093/bib/bbag079)
Supplement: bbag079_Supplemental_Files [file bbag079_supplemental_files.zip]

Archive with 2 entries (2 files):
- Supplementary_Information-Revised_bbag079.docx
- Supplementary_Table-revised_bbag079.docx
